# Supplementary material for: CircHIPK3 prevents chondrocyte apoptosis and cartilage degradation by sponging miR‐30a‐3p and promoting PON2
Source: Cell Prolif. 2022 Jun 18;55(9):e13285. doi: 10.1111/cpr.13285 (PMC9436899; doi:10.1111/cpr.13285)
Supplement: Supplementary file 7 — Table S2 [file CPR-55-e13285-s001.xlsx]

## Sheet: Sheet1
Protein accession	Protein description	SiRNA/NC Ratio	Regulated Type	SiRNA/NC P value	Gene name	MW [kDa]	Score	Coverage [%]	Peptides	PSMs	Unique peptides	NC_1	NC_2	NC_3	SiRNA_1	SiRNA_2	SiRNA_3
P02656	Apolipoprotein C-III OS=Homo sapiens OX=9606 GN=APOC3 PE=1 SV=1	0.152	Down	2.9657e-06	APOC3	10.852	13.851	16.2	1	2	1	1.669	1.921	1.793	0.251	0.291	0.277
Q2TAA5	GDP-Man:Man(3)GlcNAc(2)-PP-Dol alpha-1,2-mannosyltransferase OS=Homo sapiens OX=9606 GN=ALG11 PE=1 SV=2	0.809	Down	0.00112202	ALG11	55.65	2.2071	1.8	1	2	1	1.077	1.139	1.12	0.916	0.917	0.865
Q9H8V3	Protein ECT2 OS=Homo sapiens OX=9606 GN=ECT2 PE=1 SV=4	0.596	Down	2.124e-05	ECT2	103.5	3.5651	5	3	3	3	1.23	1.259	1.315	0.749	0.774	0.746
Q01581	Hydroxymethylglutaryl-CoA synthase, cytoplasmic OS=Homo sapiens OX=9606 GN=HMGCS1 PE=1 SV=2	0.725	Down	3.7105e-05	HMGCS1	57.293	5.7036	8.1	4	4	4	1.159	1.152	1.195	0.83	0.862	0.849
P05783	Keratin, type I cytoskeletal 18 OS=Homo sapiens OX=9606 GN=KRT18 PE=1 SV=2	0.185	Down	2.6011e-06	KRT18	48.057	195.81	51.2	19	30	13	1.729	1.663	1.651	0.298	0.342	0.292
Q9BRX8	Peroxiredoxin-like 2A OS=Homo sapiens OX=9606 GN=PRXL2A PE=1 SV=3	0.785	Down	0.00119578	PRXL2A	25.764	20.186	18.3	4	6	4	1.164	1.123	1.105	0.929	0.852	0.882
Q15102	Platelet-activating factor acetylhydrolase IB subunit gamma OS=Homo sapiens OX=9606 GN=PAFAH1B3 PE=1 SV=1	0.681	Down	0.00132467	PAFAH1B3	25.734	6.7137	11.3	2	4	2	1.158	1.178	1.264	0.783	0.785	0.884
O43293	Death-associated protein kinase 3 OS=Homo sapiens OX=9606 GN=DAPK3 PE=1 SV=1	0.771	Down	0.0195794	DAPK3	52.535	1.3964	2	1	2	1	1.129	1.133	1.147	0.826	0.865	0.937
P25815	Protein S100-P OS=Homo sapiens OX=9606 GN=S100P PE=1 SV=2	0.136	Down	1.2167e-06	S100P	10.4	7.7476	24.2	2	2	2	1.963	1.765	1.749	0.231	0.256	0.256
P15924	Desmoplakin OS=Homo sapiens OX=9606 GN=DSP PE=1 SV=3	0.514	Down	2.2614e-05	DSP	331.77	3.2113	1.1	3	3	3	1.371	1.323	1.331	0.708	0.709	0.651
P55040	GTP-binding protein GEM OS=Homo sapiens OX=9606 GN=GEM PE=1 SV=1	0.731	Down	5.8487e-07	GEM	33.949	-2	3	1	1	1	1.155	1.177	1.161	0.846	0.856	0.852
Q96DH6	RNA-binding protein Musashi homolog 2 OS=Homo sapiens OX=9606 GN=MSI2 PE=1 SV=1	0.762	Down	0.00132281	MSI2	35.196	10.91	19.2	5	5	5	1.109	1.187	1.134	0.873	0.911	0.828
Q96CU9	FAD-dependent oxidoreductase domain-containing protein 1 OS=Homo sapiens OX=9606 GN=FOXRED1 PE=1 SV=2	0.721	Down	0.00022238	FOXRED1	53.811	6.1118	4.3	2	2	2	1.147	1.186	1.182	0.806	0.871	0.857
Q15165	Serum paraoxonase/arylesterase 2 OS=Homo sapiens OX=9606 GN=PON2 PE=1 SV=4	0.78	Down	0.00141876	PON2	39.38	29.266	18.6	4	6	4	1.083	1.181	1.152	0.873	0.871	0.921
P02792	Ferritin light chain OS=Homo sapiens OX=9606 GN=FTL PE=1 SV=2	0.63	Down	3.8607e-06	FTL	20.019	28.481	28.6	4	8	4	1.264	1.22	1.237	0.776	0.8	0.77
Q9UK22	F-box only protein 2 OS=Homo sapiens OX=9606 GN=FBXO2 PE=1 SV=2	0.495	Down	3.3543e-06	FBXO2	33.327	1.6995	4.1	1	3	1	1.35	1.312	1.416	0.668	0.68	0.671
Q2WGJ6	Kelch-like protein 38 OS=Homo sapiens OX=9606 GN=KLHL38 PE=1 SV=3	0.316	Down	4.3617e-05	KLHL38	65.54	-2	1.4	1	1	1	1.426	1.631	1.611	0.535	0.474	0.465
Q16595	Frataxin, mitochondrial OS=Homo sapiens OX=9606 GN=FXN PE=1 SV=2	0.753	Down	0.00046472	FXN	23.135	2.6349	5.7	1	1	1	1.196	1.098	1.154	0.851	0.862	0.883
Q9H195	Mucin-3B (Fragments) OS=Homo sapiens OX=9606 GN=MUC3B PE=2 SV=2	0.539	Down	0.0078602	MUC3B	131.4	-2	0.6	1	1	1	1.103	1.376	1.473	0.711	0.82	0.601
Q8TCT9	Minor histocompatibility antigen H13 OS=Homo sapiens OX=9606 GN=HM13 PE=1 SV=1	0.74	Down	1.6121e-06	HM13	41.488	102.51	15.9	7	22	7	1.141	1.163	1.141	0.841	0.854	0.854
Q9Y2Q3	Glutathione S-transferase kappa 1 OS=Homo sapiens OX=9606 GN=GSTK1 PE=1 SV=3	0.826	Down	7.7276e-05	GSTK1	25.497	35.348	42	8	23	8	1.09	1.087	1.113	0.892	0.907	0.919
Q86V48	Leucine zipper protein 1 OS=Homo sapiens OX=9606 GN=LUZP1 PE=1 SV=2	0.812	Down	0.0104799	LUZP1	120.27	18.756	10.1	10	11	10	1.112	1.049	1.153	0.838	0.951	0.903
Q96NN9	Apoptosis-inducing factor 3 OS=Homo sapiens OX=9606 GN=AIFM3 PE=1 SV=1	0.793	Down	0.046602	AIFM3	66.79	-2	1.5	1	1	1	1.29	0.988	1.092	0.901	0.908	0.865
P00918	Carbonic anhydrase 2 OS=Homo sapiens OX=9606 GN=CA2 PE=1 SV=2	0.832	Down	0.0194613	CA2	29.246	10.415	27.7	6	6	6	1.093	1.101	1.096	0.915	0.87	0.952
P09327	Villin-1 OS=Homo sapiens OX=9606 GN=VIL1 PE=1 SV=4	0.365	Down	1.92594e-05	VIL1	92.694	5.3772	4.1	3	3	3	1.406	1.618	1.467	0.551	0.549	0.537
P12277	Creatine kinase B-type OS=Homo sapiens OX=9606 GN=CKB PE=1 SV=1	0.553	Down	0.0108232	CKB	42.644	24.9	17.8	4	4	4	1.3	1.291	1.328	0.692	0.812	0.662
Q92544	Transmembrane 9 superfamily member 4 OS=Homo sapiens OX=9606 GN=TM9SF4 PE=1 SV=2	0.797	Down	3.7934e-05	TM9SF4	74.518	31.87	17.6	11	15	11	1.144	1.131	1.103	0.903	0.894	0.894
Q96HR9	Receptor expression-enhancing protein 6 OS=Homo sapiens OX=9606 GN=REEP6 PE=1 SV=2	0.727	Down	0.034083	REEP6	23.418	3.4962	6.2	1	1	1	1.169	1.062	1.273	0.983	0.84	0.725
P02794	Ferritin heavy chain OS=Homo sapiens OX=9606 GN=FTH1 PE=1 SV=2	0.789	Down	0.00120072	FTH1	21.225	21.18	24.6	4	6	4	1.189	1.08	1.151	0.889	0.907	0.901
O43731	ER lumen protein-retaining receptor 3 OS=Homo sapiens OX=9606 GN=KDELR3 PE=2 SV=1	0.825	Down	0.00081555	KDELR3	25.027	-2	3.7	2	3	2	1.068	1.11	1.109	0.887	0.891	0.935
Q6PJF5	Inactive rhomboid protein 2 OS=Homo sapiens OX=9606 GN=RHBDF2 PE=1 SV=2	0.568	Down	0.0042761	RHBDF2	96.685	2.2578	2.1	1	1	1	1.381	1.179	1.32	0.856	0.71	0.639
Q9UBU9	Nuclear RNA export factor 1 OS=Homo sapiens OX=9606 GN=NXF1 PE=1 SV=1	0.827	Down	0.00056247	NXF1	70.182	20.554	20.7	11	12	11	1.14	1.09	1.077	0.926	0.905	0.904
Q9NVG8	TBC1 domain family member 13 OS=Homo sapiens OX=9606 GN=TBC1D13 PE=1 SV=3	0.775	Down	4.8635e-06	TBC1D13	46.553	5.6281	8.8	3	4	3	1.115	1.147	1.14	0.875	0.884	0.878
O00391	Sulfhydryl oxidase 1 OS=Homo sapiens OX=9606 GN=QSOX1 PE=1 SV=3	0.641	Down	0.0132984	QSOX1	82.577	10.062	3.5	2	2	2	1.037	1.334	1.318	0.693	0.815	0.858
O94885	SAM and SH3 domain-containing protein 1 OS=Homo sapiens OX=9606 GN=SASH1 PE=1 SV=3	0.538	Down	2.2288e-05	SASH1	136.65	1.3565	2.5	3	5	3	1.32	1.343	1.294	0.739	0.676	0.713
Q8TCU6	Phosphatidylinositol 3,4,5-trisphosphate-dependent Rac exchanger 1 protein OS=Homo sapiens OX=9606 GN=PREX1 PE=1 SV=3	0.82	Down	0.0022603	PREX1	186.2	4.8359	3.7	6	6	6	1.073	1.129	1.11	0.863	0.919	0.935
P12429	Annexin A3 OS=Homo sapiens OX=9606 GN=ANXA3 PE=1 SV=3	0.706	Down	0.000156609	ANXA3	36.375	1.5481	3.4	1	1	1	1.142	1.217	1.188	0.862	0.816	0.825
P07305	Histone H1.0 OS=Homo sapiens OX=9606 GN=H1F0 PE=1 SV=3	0.803	Down	6.4381e-05	H1F0	20.863	8.7475	20.6	4	5	4	1.105	1.113	1.14	0.899	0.886	0.913
Q9Y653	Adhesion G-protein coupled receptor G1 OS=Homo sapiens OX=9606 GN=ADGRG1 PE=1 SV=2	0.725	Down	0.0030649	ADGRG1	77.737	2.5928	1.4	1	2	1	1.185	1.178	1.143	0.921	0.776	0.844
P00352	Retinal dehydrogenase 1 OS=Homo sapiens OX=9606 GN=ALDH1A1 PE=1 SV=2	0.236	Down	0.001379	ALDH1A1	54.861	37.683	13.8	6	11	5	1.673	1.682	1.638	0.434	0.363	0.382
Q9UBN7	Histone deacetylase 6 OS=Homo sapiens OX=9606 GN=HDAC6 PE=1 SV=2	1.245	Up	0.0030033	HDAC6	131.42	1.6661	2	2	2	2	0.861	0.889	0.912	1.157	1.113	1.045
Q08431	Lactadherin OS=Homo sapiens OX=9606 GN=MFGE8 PE=1 SV=3	1.211	Up	0.048301	MFGE8	43.104	10.994	17.1	6	7	6	0.798	0.908	0.998	1.138	1.091	1.045
Q96DT5	Dynein heavy chain 11, axonemal OS=Homo sapiens OX=9606 GN=DNAH11 PE=1 SV=4	1.201	Up	0.022221	DNAH11	520.36	-2	0.2	1	2	1	0.963	0.893	0.861	1.146	1.009	1.107
P63241	Eukaryotic translation initiation factor 5A-1 OS=Homo sapiens OX=9606 GN=EIF5A PE=1 SV=2	1.323	Up	0.04288	EIF5A	16.832	31.629	40.9	10	29	4	0.867	0.736	0.963	1.262	1.08	1.053
O14832	Phytanoyl-CoA dioxygenase, peroxisomal OS=Homo sapiens OX=9606 GN=PHYH PE=1 SV=1	1.273	Up	0.028023	PHYH	38.538	1.1129	5.3	2	2	2	0.838	0.795	0.996	1.159	1.125	1.062
P04818	Thymidylate synthase OS=Homo sapiens OX=9606 GN=TYMS PE=1 SV=3	1.242	Up	0.00026247	TYMS	35.716	55.774	27.5	7	8	7	0.86	0.895	0.889	1.071	1.12	1.093
Q12830	Nucleosome-remodeling factor subunit BPTF OS=Homo sapiens OX=9606 GN=BPTF PE=1 SV=3	1.232	Up	0.046219	BPTF	338.26	3.3518	1.5	4	4	4	0.821	0.841	1.016	1.149	1.116	1.034
Q16832	Discoidin domain-containing receptor 2 OS=Homo sapiens OX=9606 GN=DDR2 PE=1 SV=2	1.408	Up	0.04362	DDR2	96.735	9.9578	5	3	3	3	0.858	0.863	0.751	1.297	0.931	1.252
O60437	Periplakin OS=Homo sapiens OX=9606 GN=PPL PE=1 SV=4	1.209	Up	0.025003	PPL	204.74	3.6023	2.2	4	4	4	0.819	0.943	0.945	1.122	1.118	1.032
P17342	Atrial natriuretic peptide receptor 3 OS=Homo sapiens OX=9606 GN=NPR3 PE=1 SV=2	1.238	Up	0.00059999	NPR3	59.807	13.723	18.9	10	10	10	0.869	0.876	0.919	1.098	1.124	1.075
P13611	Versican core protein OS=Homo sapiens OX=9606 GN=VCAN PE=1 SV=3	1.231	Up	0.00023573	VCAN	372.82	32.1	4.1	14	19	14	0.912	0.891	0.874	1.084	1.123	1.089
Q9H6W3	Ribosomal oxygenase 1 OS=Homo sapiens OX=9606 GN=RIOX1 PE=1 SV=2	1.205	Up	0.006877	RIOX1	71.085	10.503	7.5	3	3	3	0.893	0.863	0.956	1.135	1.072	1.062
P26022	Pentraxin-related protein PTX3 OS=Homo sapiens OX=9606 GN=PTX3 PE=1 SV=3	1.466	Up	0.0021431	PTX3	41.975	52.726	36.7	11	22	11	0.809	0.805	0.807	1.21	1.142	1.196
Q93070	Ecto-ADP-ribosyltransferase 4 OS=Homo sapiens OX=9606 GN=ART4 PE=2 SV=2	1.236	Up	0.0068221	ART4	35.877	0.81421	5.1	2	6	2	0.891	0.847	0.935	1.153	1.041	1.11
Q9BVW5	TIMELESS-interacting protein OS=Homo sapiens OX=9606 GN=TIPIN PE=1 SV=2	1.234	Up	0.035882	TIPIN	34.555	3.6232	3.7	1	1	1	0.79	0.991	0.893	1.141	1.099	1.06
Q13535	Serine/threonine-protein kinase ATR OS=Homo sapiens OX=9606 GN=ATR PE=1 SV=3	1.746	Up	0.00162448	ATR	301.36	2.6707	1.2	3	3	3	0.72	0.633	0.809	1.299	1.27	1.206
Q9UEE9	Craniofacial development protein 1 OS=Homo sapiens OX=9606 GN=CFDP1 PE=1 SV=1	1.237	Up	0.000158303	CFDP1	33.592	1.4697	2.7	1	1	1	0.887	0.88	0.905	1.113	1.119	1.074
Q49A88	Coiled-coil domain-containing protein 14 OS=Homo sapiens OX=9606 GN=CCDC14 PE=1 SV=3	1.635	Up	0.033416	CCDC14	106.3	1.1315	1.5	1	1	1	0.593	0.675	0.987	1.329	1.241	1.116
Q6GYQ0	Ral GTPase-activating protein subunit alpha-1 OS=Homo sapiens OX=9606 GN=RALGAPA1 PE=1 SV=1	1.276	Up	0.00021559	RALGAPA1	229.83	0.81982	0.3	1	2	1	0.894	0.861	0.87	1.137	1.13	1.083
Q8N6R0	eEF1A lysine and N-terminal methyltransferase OS=Homo sapiens OX=9606 GN=EEF1AKNMT PE=1 SV=1	1.207	Up	0.0076847	EEF1AKNMT	78.767	7.7104	6.3	3	4	3	0.878	0.918	0.912	1.072	1.033	1.163
Q9Y2E4	Disco-interacting protein 2 homolog C OS=Homo sapiens OX=9606 GN=DIP2C PE=1 SV=2	1.237	Up	0.022839	DIP2C	170.77	2.0106	1.2	2	2	2	0.925	0.81	0.939	1.145	1.14	1.024
Q9Y5N5	Methyltransferase N6AMT1 OS=Homo sapiens OX=9606 GN=N6AMT1 PE=1 SV=4	1.361	Up	0.0174622	N6AMT1	22.957	3.128	10.3	2	3	2	0.8	0.84	0.885	0.994	1.172	1.27
Q8WTS6	Histone-lysine N-methyltransferase SETD7 OS=Homo sapiens OX=9606 GN=SETD7 PE=1 SV=1	1.209	Up	0.00091521	SETD7	40.72	3.1365	4.6	2	3	2	0.894	0.898	0.915	1.047	1.113	1.112
P02795	Metallothionein-2 OS=Homo sapiens OX=9606 GN=MT2A PE=1 SV=1	1.228	Up	0.000101226	MT2A	6.0422	28.755	67.2	5	19	3	0.894	0.896	0.904	1.079	1.128	1.101
Q96G74	OTU domain-containing protein 5 OS=Homo sapiens OX=9606 GN=OTUD5 PE=1 SV=1	1.243	Up	0.006323	OTUD5	60.625	2.9188	3.5	1	1	1	0.826	0.903	0.933	1.101	1.065	1.142
P67936	Tropomyosin alpha-4 chain OS=Homo sapiens OX=9606 GN=TPM4 PE=1 SV=3	1.274	Up	0.00020277	TPM4	28.521	74.542	41.1	14	23	7	0.909	0.869	0.86	1.111	1.138	1.112
P98155	Very low-density lipoprotein receptor OS=Homo sapiens OX=9606 GN=VLDLR PE=1 SV=1	1.208	Up	0.0023028	VLDLR	96.098	1.1331	1	1	1	1	0.935	0.87	0.904	1.06	1.127	1.086
Q5VWQ0	Lysine-specific demethylase 9 OS=Homo sapiens OX=9606 GN=RSBN1 PE=1 SV=2	3.045	Up	2.2142e-05	RSBN1	90.071	-2	0.9	1	1	1	0.454	0.477	0.521	1.563	1.427	1.431
Q53EL6	Programmed cell death protein 4 OS=Homo sapiens OX=9606 GN=PDCD4 PE=1 SV=2	1.415	Up	0.033785	PDCD4	51.735	1.5521	7.5	3	3	3	0.743	0.795	0.929	1.162	1.176	1.154
O43379	WD repeat-containing protein 62 OS=Homo sapiens OX=9606 GN=WDR62 PE=1 SV=4	1.248	Up	0.0128401	WDR62	165.95	0.74449	0.7	1	1	1	0.871	0.821	0.965	1.092	1.071	1.154
P07996	Thrombospondin-1 OS=Homo sapiens OX=9606 GN=THBS1 PE=1 SV=2	1.294	Up	4.25e-05	THBS1	129.38	93.692	17.4	17	6	5	0.884	0.845	0.863	1.11	1.124	1.12
P14209	CD99 antigen OS=Homo sapiens OX=9606 GN=CD99 PE=1 SV=1	1.322	Up	0.0022572	CD99	18.848	4.3135	5.4	1	2	1	0.798	0.875	0.896	1.163	1.09	1.143
Q99447	Ethanolamine-phosphate cytidylyltransferase OS=Homo sapiens OX=9606 GN=PCYT2 PE=1 SV=1	1.209	Up	0.0133769	PCYT2	43.835	1.8224	3.6	1	1	1	0.962	0.832	0.913	1.11	1.057	1.107
O00622	Protein CYR61 OS=Homo sapiens OX=9606 GN=CYR61 PE=1 SV=1	1.336	Up	0.00122345	CYR61	42.026	8.374	11.8	4	6	4	0.893	0.797	0.85	1.15	1.142	1.101
Q9UM13	Anaphase-promoting complex subunit 10 OS=Homo sapiens OX=9606 GN=ANAPC10 PE=1 SV=1	1.282	Up	0.0115246	ANAPC10	21.252	2.3245	11.4	2	2	2	0.867	0.835	0.916	1.122	1.115	1.118
Q9HD15	Steroid receptor RNA activator 1 OS=Homo sapiens OX=9606 GN=SRA1 PE=1 SV=1	1.257	Up	0.00145942	SRA1	25.673	4.9244	17.8	4	4	4	0.882	0.865	0.901	1.166	1.099	1.064
Q9UKN8	General transcription factor 3C polypeptide 4 OS=Homo sapiens OX=9606 GN=GTF3C4 PE=1 SV=2	1.225	Up	0.040704	GTF3C4	91.981	4.8392	4.5	3	3	3	0.815	0.923	0.949	1.188	1.101	1.002
Q9UJY4	ADP-ribosylation factor-binding protein GGA2 OS=Homo sapiens OX=9606 GN=GGA2 PE=1 SV=3	1.282	Up	0.00164232	GGA2	67.15	5.0913	4.4	2	2	2	0.877	0.894	0.845	1.156	1.056	1.142
Q8IVL5	Prolyl 3-hydroxylase 2 OS=Homo sapiens OX=9606 GN=P3H2 PE=1 SV=1	1.229	Up	0.00096038	P3H2	80.984	22.634	13.3	8	11	8	0.88	0.867	0.936	1.091	1.101	1.105
P11166	Solute carrier family 2, facilitated glucose transporter member 1 OS=Homo sapiens OX=9606 GN=SLC2A1 PE=1 SV=2	1.295	Up	0.030965	SLC2A1	54.083	1.3623	3.5	2	2	2	0.863	0.875	0.866	1.113	1.219	1.04
