# Supplementary material for: CircHIPK3 prevents chondrocyte apoptosis and cartilage degradation by sponging miR‐30a‐3p and promoting PON2
Source: Cell Prolif. 2022 Jun 18;55(9):e13285. doi: 10.1111/cpr.13285 (PMC9436899; doi:10.1111/cpr.13285)
Supplement: Supplementary file 8 — Table S3 [file CPR-55-e13285-s003.xlsx]

## Sheet: cellular component
GO Terms Level 1	GO Terms ID	GO Terms Level	Terms	Mapping	Background	All Mapping	All Background	Fold enrichment	p value	Related Protein
Cellular Component	GO:0005913	5	cell-cell adherens junction	2	81	26	18306	17.38	0.00586641	DSP KRT18
Cellular Component	GO:0031982	4	vesicle	12	4272	26	18306	1.98	0.00879787	GSTK1 DSP KDELR3 TM9SF4 ALDH1A1 KRT18 HM13 FBXO2 ADGRG1 QSOX1 PRXL2A LUZP1
Cellular Component	GO:0070062	6	extracellular exosome	9	2758	26	18306	2.3	0.0108473	GSTK1 DSP ALDH1A1 KRT18 FBXO2 ADGRG1 QSOX1 LUZP1 PRXL2A
Cellular Component	GO:1903561	5	extracellular vesicle	9	2773	26	18306	2.29	0.0112323	GSTK1 DSP ALDH1A1 KRT18 FBXO2 ADGRG1 QSOX1 LUZP1 PRXL2A
Cellular Component	GO:0043230	4	extracellular organelle	9	2774	26	18306	2.28	0.0112584	GSTK1 DSP ALDH1A1 KRT18 FBXO2 ADGRG1 QSOX1 LUZP1 PRXL2A
Cellular Component	GO:0031461	7	cullin-RING ubiquitin ligase complex	2	162	26	18306	8.69	0.0220107	KLHL38 FBXO2
Cellular Component	GO:0070820	11	tertiary granule	2	164	26	18306	8.59	0.0225203	DSP QSOX1
Cellular Component	GO:0012505	4	endomembrane system	11	4254	26	18306	1.82	0.0240624	REEP6 DSP KDELR3 TM9SF4 HM13 RHBDF2 FBXO2 QSOX1 TBC1D13 AIFM3 NXF1
Cellular Component	GO:0005739	8	mitochondrion	6	1673	26	18306	2.53	0.0269848	GSTK1 PON2 FXN FOXRED1 AIFM3 PRXL2A
Cellular Component	GO:0098562	5	cytoplasmic side of membrane	2	181	26	18306	7.78	0.0270468	GEM HM13
Cellular Component	GO:0005743	12	mitochondrial inner membrane	3	482	26	18306	4.38	0.030104	GSTK1 FOXRED1 AIFM3
Cellular Component	GO:0005882	11	intermediate filament	2	193	26	18306	7.3	0.0304457	DSP KRT18
Cellular Component	GO:0005783	8	endoplasmic reticulum	6	1742	26	18306	2.43	0.0321646	REEP6 RHBDF2 KDELR3 FBXO2 HM13 AIFM3
Cellular Component	GO:0019866	9	organelle inner membrane	3	542	26	18306	3.9	0.0405068	GSTK1 FOXRED1 AIFM3
Cellular Component	GO:0045111	9	intermediate filament cytoskeleton	2	229	26	18306	6.15	0.0415883	DSP KRT18
Cellular Component	GO:0031090	4	organelle membrane	8	2892	26	18306	1.95	0.0420633	GSTK1 DSP KDELR3 FBXO2 FOXRED1 QSOX1 HM13 AIFM3
Cellular Component	GO:0044429	9	mitochondrial part	4	981	26	18306	2.87	0.0478724	GSTK1 FXN FOXRED1 AIFM3
Cellular Component	GO:0044421	3	extracellular region part	10	3891	23	18306	2.05	0.0137224	TPM4 PTX3 MFGE8 BPTF SRA1 THBS1 VLDLR PPL VCAN NPR3
Cellular Component	GO:0070013	7	intracellular organelle lumen	11	4854	23	18306	1.8	0.0229403	PTX3 ATR RIOX1 GTF3C4 BPTF SRA1 ANAPC10 THBS1 PHYH VCAN SETD7
Cellular Component	GO:0031974	2	membrane-enclosed lumen	11	4854	23	18306	1.8	0.0229403	PTX3 ATR RIOX1 GTF3C4 BPTF SRA1 ANAPC10 THBS1 PHYH VCAN SETD7
Cellular Component	GO:0043233	4	organelle lumen	11	4854	23	18306	1.8	0.0229403	PTX3 ATR RIOX1 GTF3C4 BPTF SRA1 ANAPC10 THBS1 PHYH VCAN SETD7
Cellular Component	GO:0005615	4	extracellular space	5	1517	23	18306	2.62	0.0371245	VLDLR PTX3 THBS1 VCAN MFGE8
Cellular Component	GO:0009897	7	external side of plasma membrane	2	262	23	18306	6.08	0.0423782	THBS1 MFGE8
Cellular Component	GO:0032991	2	macromolecular complex	10	4627	23	18306	1.72	0.0436109	TPM4 GTF3C4 N6AMT1 BPTF SRA1 ANAPC10 THBS1 VLDLR GGA2 DNAH11
Cellular Component	GO:0005576	2	extracellular region	10	4710	23	18306	1.69	0.0487588	TPM4 PTX3 MFGE8 BPTF SRA1 THBS1 VLDLR PPL VCAN NPR3
Cellular Component	GO:0044421	3	extracellular region part	10	3891	23	18306	2.05	0.0137224	TPM4 PTX3 MFGE8 BPTF SRA1 THBS1 VLDLR PPL VCAN NPR3
Cellular Component	GO:0070013	7	intracellular organelle lumen	11	4854	23	18306	1.8	0.0229403	PTX3 ATR RIOX1 GTF3C4 BPTF SRA1 ANAPC10 THBS1 PHYH VCAN SETD7
Cellular Component	GO:0031974	2	membrane-enclosed lumen	11	4854	23	18306	1.8	0.0229403	PTX3 ATR RIOX1 GTF3C4 BPTF SRA1 ANAPC10 THBS1 PHYH VCAN SETD7
Cellular Component	GO:0043233	4	organelle lumen	11	4854	23	18306	1.8	0.0229403	PTX3 ATR RIOX1 GTF3C4 BPTF SRA1 ANAPC10 THBS1 PHYH VCAN SETD7
Cellular Component	GO:0005615	4	extracellular space	5	1517	23	18306	2.62	0.0371245	VLDLR PTX3 THBS1 VCAN MFGE8
Cellular Component	GO:0009897	7	external side of plasma membrane	2	262	23	18306	6.08	0.0423782	THBS1 MFGE8
Cellular Component	GO:0032991	2	macromolecular complex	10	4627	23	18306	1.72	0.0436109	TPM4 GTF3C4 N6AMT1 BPTF SRA1 ANAPC10 THBS1 VLDLR GGA2 DNAH11
Cellular Component	GO:0005576	2	extracellular region	10	4710	23	18306	1.69	0.0487588	TPM4 PTX3 MFGE8 BPTF SRA1 THBS1 VLDLR PPL VCAN NPR3

## Sheet: Biological process
GO Terms Level 1	GO Terms ID	GO Terms Level	Terms	Mapping	Background	All Mapping	All Background	Fold enrichment	p value	Related Protein
Biological Process	GO:0045104	6	intermediate filament cytoskeleton organization	2	41	26	17148	32.17	0.00174797	DSP KRT18
Biological Process	GO:0045454	6	cell redox homeostasis	2	73	26	17148	18.07	0.00543781	QSOX1 AIFM3
Biological Process	GO:0036503	7	ERAD pathway	2	81	26	17148	16.28	0.00665454	Q9UK22 HM13
Biological Process	GO:0098869	7	cellular oxidant detoxification	2	82	26	17148	16.09	0.00681458	GSTK1 Q9BRX8
Biological Process	GO:1990748	6	cellular detoxification	2	84	26	17148	15.7	0.00713989	GSTK1 Q9BRX8
Biological Process	GO:0015031	6	protein transport	6	1368	26	17148	2.89	0.0146562	RHBDF2 KDELR3 KRT18 HM13 TBC1D13 NXF1
Biological Process	GO:0030334	7	regulation of cell migration	4	664	26	17148	3.97	0.0169068	PREX1 SASH1 DAPK3 ADGRG1
Biological Process	GO:0006937	7	regulation of muscle contraction	2	146	26	17148	9.03	0.0204706	DSP DAPK3
Biological Process	GO:0043623	7	cellular protein complex assembly	3	390	26	17148	5.07	0.0205992	PREX1 TM9SF4 FOXRED1
Biological Process	GO:2000145	6	regulation of cell motility	4	715	26	17148	3.69	0.0215846	PREX1 SASH1 DAPK3 ADGRG1
Biological Process	GO:2000147	7	positive regulation of cell motility	3	400	26	17148	4.95	0.0220087	PREX1 SASH1 DAPK3
Biological Process	GO:0051272	6	positive regulation of cellular component movement	3	410	26	17148	4.83	0.0234703	PREX1 SASH1 DAPK3
Biological Process	GO:0090257	6	regulation of muscle system process	2	198	26	17148	6.66	0.0359527	DSP DAPK3
Biological Process	GO:0036230	7	granulocyte activation	3	492	26	17148	4.02	0.037426	PREX1 DSP QSOX1
Biological Process	GO:0016569	7	covalent chromatin modification	4	457	23	17148	6.53	0.00294811	RIOX1 GTF3C4 SETD7 BPTF
Biological Process	GO:0099024	6	plasma membrane invagination	2	70	23	17148	21.3	0.00393179	THBS1 MFGE8
Biological Process	GO:0006909	7	phagocytosis	3	264	23	17148	8.47	0.00508717	PTX3 THBS1 MFGE8
Biological Process	GO:0033044	7	regulation of chromosome organization	3	285	23	17148	7.85	0.00628947	ANAPC10 ATR SETD7
Biological Process	GO:0006897	6	endocytosis	4	588	23	17148	5.07	0.00721075	VLDLR PTX3 THBS1 MFGE8
Biological Process	GO:0031324	6	negative regulation of cellular metabolic process	8	2351	23	17148	2.54	0.0089135	PTX3 ATR RIOX1 BPTF THBS1 VLDLR ANAPC10 NPR3
Biological Process	GO:0006325	6	chromatin organization	4	636	23	17148	4.69	0.00946361	RIOX1 GTF3C4 SETD7 BPTF
Biological Process	GO:0048660	6	regulation of smooth muscle cell proliferation	2	114	23	17148	13.08	0.0101182	THBS1 NPR3
Biological Process	GO:0001649	6	osteoblast differentiation	2	122	23	17148	12.22	0.0115198	TPM4 VCAN
Biological Process	GO:0006338	7	chromatin remodeling	2	144	23	17148	10.36	0.0157854	RIOX1 BPTF
Biological Process	GO:0030100	7	regulation of endocytosis	2	202	23	17148	7.38	0.0296992	PTX3 MFGE8
Biological Process	GO:0044267	6	cellular protein metabolic process	9	3525	23	17148	1.9	0.0321493	ATR RIOX1 GTF3C4 N6AMT1 MFGE8 THBS1 ANAPC10 GGA2 SETD7
Biological Process	GO:0043414	6	macromolecule methylation	2	221	23	17148	6.75	0.0350234	SETD7 N6AMT1
Biological Process	GO:0034645	6	cellular macromolecule biosynthetic process	9	3630	23	17148	1.85	0.0382497	ATR RIOX1 GTF3C4 N6AMT1 BPTF THBS1 SRA1 VCAN SETD7
Biological Process	GO:0009890	6	negative regulation of biosynthetic process	5	1452	23	17148	2.57	0.0402119	VLDLR ATR RIOX1 BPTF NPR3
Biological Process	GO:0016569	7	covalent chromatin modification	4	457	23	17148	6.53	0.00294811	RIOX1 GTF3C4 SETD7 BPTF
Biological Process	GO:0099024	6	plasma membrane invagination	2	70	23	17148	21.3	0.00393179	THBS1 MFGE8
Biological Process	GO:0006909	7	phagocytosis	3	264	23	17148	8.47	0.00508717	PTX3 THBS1 MFGE8
Biological Process	GO:0033044	7	regulation of chromosome organization	3	285	23	17148	7.85	0.00628947	ANAPC10 ATR SETD7
Biological Process	GO:0006897	6	endocytosis	4	588	23	17148	5.07	0.00721075	VLDLR PTX3 THBS1 MFGE8
Biological Process	GO:0031324	6	negative regulation of cellular metabolic process	8	2351	23	17148	2.54	0.0089135	PTX3 ATR RIOX1 BPTF THBS1 VLDLR ANAPC10 NPR3
Biological Process	GO:0006325	6	chromatin organization	4	636	23	17148	4.69	0.00946361	RIOX1 GTF3C4 SETD7 BPTF
Biological Process	GO:0048660	6	regulation of smooth muscle cell proliferation	2	114	23	17148	13.08	0.0101182	THBS1 NPR3
Biological Process	GO:0001649	6	osteoblast differentiation	2	122	23	17148	12.22	0.0115198	TPM4 VCAN
Biological Process	GO:0006338	7	chromatin remodeling	2	144	23	17148	10.36	0.0157854	RIOX1 BPTF
Biological Process	GO:0030100	7	regulation of endocytosis	2	202	23	17148	7.38	0.0296992	PTX3 MFGE8
Biological Process	GO:0044267	6	cellular protein metabolic process	9	3525	23	17148	1.9	0.0321493	ATR RIOX1 GTF3C4 N6AMT1 MFGE8 THBS1 ANAPC10 GGA2 SETD7
Biological Process	GO:0043414	6	macromolecule methylation	2	221	23	17148	6.75	0.0350234	SETD7 N6AMT1
Biological Process	GO:0034645	6	cellular macromolecule biosynthetic process	9	3630	23	17148	1.85	0.0382497	ATR RIOX1 GTF3C4 N6AMT1 BPTF THBS1 SRA1 VCAN SETD7
Biological Process	GO:0009890	6	negative regulation of biosynthetic process	5	1452	23	17148	2.57	0.0402119	VLDLR ATR RIOX1 BPTF NPR3

## Sheet: Molecular function
GO Terms Level 1	GO Terms ID	GO Terms Level	Terms	Mapping	Background	All Mapping	All Background	Fold enrichment	p value	Related Protein
Molecular Function	GO:0016491	3	oxidoreductase activity	6	727	25	17840	5.89	0.000408664	GSTK1 ALDH1A1 FXN FOXRED1 QSOX1 AIFM3
Molecular Function	GO:0051537	5	2 iron, 2 sulfur cluster binding	2	23	25	17840	62.05	0.000468456	FXN AIFM3
Molecular Function	GO:0098632	5	protein binding involved in cell-cell adhesion	2	31	25	17840	46.04	0.000855102	DSP KRT18
Molecular Function	GO:0098631	4	protein binding involved in cell adhesion	2	37	25	17840	38.57	0.00121844	DSP KRT18
Molecular Function	GO:0097110	4	scaffold protein binding	2	49	25	17840	29.13	0.00212945	DSP KRT18
Molecular Function	GO:0051540	3	metal cluster binding	2	64	25	17840	22.3	0.00360386	FXN AIFM3
Molecular Function	GO:0051536	4	iron-sulfur cluster binding	2	64	25	17840	22.3	0.00360386	FXN AIFM3
Molecular Function	GO:0003727	6	single-stranded RNA binding	2	74	25	17840	19.29	0.00478722	MSI2 NXF1
Molecular Function	GO:0016209	2	antioxidant activity	2	78	25	17840	18.3	0.0053043	GSTK1 PRXL2A
Molecular Function	GO:0005096	6	GTPase activator activity	3	277	25	17840	7.73	0.00661447	PREX1 ALDH1A1 TBC1D13
Molecular Function	GO:0030695	5	GTPase regulator activity	3	306	25	17840	7	0.00869121	PREX1 ALDH1A1 TBC1D13
Molecular Function	GO:0060589	4	nucleoside-triphosphatase regulator activity	3	344	25	17840	6.22	0.0119369	PREX1 ALDH1A1 TBC1D13
Molecular Function	GO:0008022	4	protein C-terminus binding	2	180	25	17840	7.93	0.0260856	SASH1 DAPK3
Molecular Function	GO:0008047	4	enzyme activator activity	3	493	25	17840	4.34	0.0307299	PREX1 ALDH1A1 TBC1D13
Molecular Function	GO:0019899	4	enzyme binding	6	1781	25	17840	2.4	0.0330549	PREX1 DSP SASH1 DAPK3 HM13 TBC1D13
Molecular Function	GO:0071813	5	lipoprotein particle binding	2	23	22	17840	70.51	0.000361561	VLDLR THBS1
Molecular Function	GO:0071814	4	protein-lipid complex binding	2	23	22	17840	70.51	0.000361561	VLDLR THBS1
Molecular Function	GO:0001786	6	phosphatidylserine binding	2	38	22	17840	42.68	0.000993463	THBS1 MFGE8
Molecular Function	GO:0008168	5	methyltransferase activity	3	203	22	17840	11.98	0.0019059	EEF1AKNMT SETD7 N6AMT1
Molecular Function	GO:0072341	3	modified amino acid binding	2	69	22	17840	23.5	0.00323955	THBS1 MFGE8
Molecular Function	GO:0044877	3	macromolecular complex binding	5	869	22	17840	4.67	0.00356978	TPM4 VLDLR THBS1 ATR MFGE8
Molecular Function	GO:0008276	6	protein methyltransferase activity	2	79	22	17840	20.53	0.00422292	SETD7 N6AMT1
Molecular Function	GO:0030246	3	carbohydrate binding	3	273	22	17840	8.91	0.00440069	PTX3 PHYH VCAN
Molecular Function	GO:0071813	5	lipoprotein particle binding	2	23	22	17840	70.51	0.000361561	VLDLR THBS1
Molecular Function	GO:0071814	4	protein-lipid complex binding	2	23	22	17840	70.51	0.000361561	VLDLR THBS1
Molecular Function	GO:0001786	6	phosphatidylserine binding	2	38	22	17840	42.68	0.000993463	THBS1 MFGE8
Molecular Function	GO:0008168	5	methyltransferase activity	3	203	22	17840	11.98	0.0019059	EEF1AKNMT SETD7 N6AMT1
Molecular Function	GO:0072341	3	modified amino acid binding	2	69	22	17840	23.5	0.00323955	THBS1 MFGE8
Molecular Function	GO:0044877	3	macromolecular complex binding	5	869	22	17840	4.67	0.00356978	TPM4 VLDLR THBS1 ATR MFGE8
Molecular Function	GO:0008276	6	protein methyltransferase activity	2	79	22	17840	20.53	0.00422292	SETD7 N6AMT1
Molecular Function	GO:0030246	3	carbohydrate binding	3	273	22	17840	8.91	0.00440069	PTX3 PHYH VCAN
Molecular Function	GO:0051213	4	dioxygenase activity	2	88	22	17840	18.43	0.00521174	PHYH RIOX1
Molecular Function	GO:0001948	4	glycoprotein binding	2	101	22	17840	16.06	0.00680928	VLDLR THBS1
Molecular Function	GO:0005178	5	integrin binding	2	102	22	17840	15.9	0.0069403	THBS1 MFGE8
Molecular Function	GO:0005509	6	calcium ion binding	4	703	22	17840	4.61	0.00992627	TPM4 VLDLR THBS1 VCAN
Molecular Function	GO:0032403	4	protein complex binding	4	713	22	17840	4.55	0.0104194	TPM4 THBS1 ATR MFGE8
Molecular Function	GO:0050839	4	cell adhesion molecule binding	3	443	22	17840	5.49	0.0164939	PPL THBS1 MFGE8
Molecular Function	GO:0005539	4	glycosaminoglycan binding	2	199	22	17840	8.15	0.0247016	THBS1 VCAN
