# Supplementary material for: CircHIPK3 prevents chondrocyte apoptosis and cartilage degradation by sponging miR‐30a‐3p and promoting PON2
Source: Cell Prolif. 2022 Jun 18;55(9):e13285. doi: 10.1111/cpr.13285 (PMC9436899; doi:10.1111/cpr.13285)
Supplement: Supplementary file 9 — Table S4 [file CPR-55-e13285-s008.xlsx]

## Sheet: selected miRNA
hsa-miR-30a-3p
hsa-miR-30d-3p
hsa-miR-30e-3p
hsa-miR-1283
hsa-miR-3190-5p
hsa-miR-338-3p
hsa-miR-5003-3p
hsa-miR-6773-3p
hsa-miR-6835-3p
hsa-miR-6844
hsa-miR-132-3p
hsa-miR-199b-5p
hsa-miR-302b-5p
hsa-miR-302d-5p
hsa-miR-33a-5p
hsa-miR-33b-5p
hsa-miR-450b-5p
hsa-miR-4760-3p
hsa-miR-4999-5p
hsa-miR-5087
hsa-miR-5093
hsa-miR-551b-5p
hsa-miR-558
hsa-miR-5688
hsa-miR-653-3p
hsa-miR-664b-3p
hsa-miR-7150
